# Supplementary material for: Mechanism of action and synergistic effect of Eugenia uniflora extract in Candida spp
Source: PLoS One. 2024 Aug 13;19(8):e0303878. doi: 10.1371/journal.pone.0303878 (PMC11321568; doi:10.1371/journal.pone.0303878)
Supplement: S1 File — (XLSX) [file pone.0303878.s001.xlsx]

## Sheet: CFU counts
		CFU counts
		1/10 (dil)
	Control	C. albicans		E. uniflora	C. albicans		FLU	C. albicans		MCF	C. albicans		E. uni+FLU	C. albicans		E. uni+MCF	C. albicans
	0	10000	100000	0	10000	100000	0	10000	100000	0	10000	100000	0	10000	100000	0	10000	100000
	8	1000000	10000000	8	9500	95000	8	1000000	10000000	8	11000	110000	8	7000	70000	8	10500	105000
	18	130000	1300000	18	100000	1000000	18	45000	450000	18	10000	100000	18	10800	108000	18	9800	98000
	24	40000	400000	24	99500	995000	24	10000	100000	24	9000	90000	24	9750	97500	24	8700	87000
	36	120000	1200000	36	60000	600000	36	35000	350000	36	8500	85000	36	3600	36000	36	7500	75000
	48	115000	1150000	48	55000	550000	48	38500	385000	48	8000	80000	48	650	6500	48	1750	17500
	Control	C. dubliniensis		E. uniflora	C. dubliniensis		FLU	C. dubliniensis		MCF	C. dubliniensis		E. uni+FLU	C. dubliniensis		E. uni+MCF	C. dubliniensis
	0	10000	100000	0	10000	100000	0	10000	100000	0	10000	100000	0	10000	100000	0	10000	100000
	8	10100	101000	8	9500	95000	8	10000	100000	8	12000	120000	8	6000	60000	8	10500	105000
	18	105000	1050000	18	100000	1000000	18	18000	180000	18	15000	150000	18	10000	100000	18	9000	90000
	24	12000	120000	24	90000	900000	24	10000	100000	24	10000	100000	24	9800	98000	24	8500	85000
	36	100000	1000000	36	80000	800000	36	20000	200000	36	9000	90000	36	3000	30000	36	8000	80000
	48	10000	100000	48	70000	700000	48	30000	300000	48	8000	80000	48	1200	12000	48	2000	20000
	Control	C. tropicalis		E. uniflora	C. tropicalis		FLU	C. tropicalis		MCF	C. tropicalis		E. uni+FLU	C. tropicalis		E. uni+MCF	C. tropicalis
	0	10000	100000	0	10000	100000	0	10000	100000	0	10000	100000	0	10000	100000	0	10000	100000
	8	11500	115000	8	11000	110000	8	2500	25000	8	13000	130000	8	6500	65000	8	11000	110000
	18	90000	900000	18	75000	750000	18	11000	110000	18	9500	95000	18	6800	68000	18	10000	100000
	24	100000	1000000	24	85000	850000	24	99500	995000	24	9000	90000	24	8000	80000	24	9000	90000
	36	105000	1050000	36	11000	110000	36	103000	1030000	36	8000	80000	36	1100	11000	36	4500	45000
	48	120000	1200000	48	12000	120000	48	117000	1170000	48	7000	70000	48	100	1000	48	1000	10000
	Control	C. parapsilosis		E. uniflora	C. parapsilosis		FLU	C. parapsilosis		MCF	C. parapsilosis		E. uni+FLU	C. parapsilosis		E. uni+MCF	C. parapsilosis
	0	10000	100000	0	10000	100000	0	10000	100000	0	10000	100000	0	10000	100000	0	10000	100000
	8	100000	1000000	8	9850	98500	8	13000	130000	8	13000	130000	8	8500	85000	8	12200	122000
	18	115000	1150000	18	101000	1010000	18	45000	450000	18	11500	115000	18	12200	122000	18	11300	113000
	24	75000	750000	24	100000	1000000	24	10000	100000	24	9700	97000	24	11000	110000	24	10000	100000
	36	105000	1050000	36	85000	850000	36	9800	98000	36	9000	90000	36	8900	89000	36	8550	85500
	48	102300	1023000	48	74000	740000	48	9000	90000	48	8730	87300	48	8300	83000	48	7700	77000
	Control	C. glabrata		E. uniflora	C. glabrata		FLU	C. glabrata		MCF	C. glabrata		E. uni+FLU	C. glabrata		E. uni+MCF	C. glabrata
	0	10000	100000	0	10000	100000	0	10000	100000	0	10000	100000	0	10000	100000	0	10000	100000
	8	11500	115000	8	11350	113500	8	4560	45600	8	7900	79000	8	7550	75500	8	9700	97000
	18	99000	990000	18	33000	330000	18	12000	120000	18	7230	72300	18	6800	68000	18	10000	100000
	24	100000	1000000	24	18000	180000	24	99500	995000	24	8600	86000	24	8600	86000	24	8750	87500
	36	105000	1050000	36	12200	122000	36	100000	1000000	36	900	9000	36	1100	11000	36	2000	20000
	48	112000	1120000	48	11000	110000	48	101000	1010000	48	8700	87000	48	700	7000	48	850	8500

## Sheet: Flow cytometer 19_11
Sample tube	Sample treatment	Intensidade de fluorescência do PI	FSC (size)	SSC (granularity)
1	Candida albicans 90028 (untreat and no PI)	28.4	X	X
2	Candida albicans 90028 (untreat and PI)	1639	82384	27267
3	Candida albicans 90028 (treated with Triton-x)	2987	80646	30613
4		3553	83648	38353
5		6554	97707	43455
6		1096	83140	23202
7		3033	94200	36976
8		1130	100729	51068
9		740	75880	26692

## Sheet: Flow cytometer 18_12
Sample tube	Sample treatment	Propidium iodide fluorescence emission	FSC (size)	SSC (granularity)
1	Candida albicans 90028 (untreat and no PI)	14.2	76480	40576
2	Candida albicans 90028 (untreat and PI)	727	68096	25792
3	Candida albicans 90028 (treated with Triton-x)	933	74368	30720
4		1619	70720	34816
5		578	77248	33728
6		645	69568	27238
7		510	68480	25088
8		1980	91136	38528
9		900	93952	66880
10		980	88000	50048
11		634	62846	25536
12		965	81984	31680
13		389	61120	70720
14		335	68544	62080
15		3905	76864	38976
16		651	67968	28096
17		2169	75776	36544

## Sheet: Antifungal
	Antifungal susceptibility testing
			Minimal Inhibitory Concentration
		Strains	E. uniflora extract	E. uniflora extract	Amphotericin B	Amphotericin B
				+ Ergosterol		+ Ergosterol
		Candida albicans ATCC90028	312.5 µg/mL	625 µg/mL	0.03 µg/mL	0.25 µg/mL
		Candida dubliniensis CBS7987	312.5 µg/mL	625 µg/mL	0.03 µg/mL	0.25 µg/mL
		Candida tropicalis ATCC13803	625 µg/mL	625 µg/mL	0.03 µg/mL	0.50 µg/mL
		Candida parapsilosis ATCC22019	312.5 µg/mL	625 µg/mL	0.03 µg/mL	0.25 µg/mL
		Candida glabrata ATCC2001	625 µg/mL	1,250 µg/mL	0.03 µg/mL	0.50 µg/mL
			Minimal Inhibitory Concentration
		Strains	E. uniflora extract	E. uniflora extract + Sorbitol		Micafungin		Micafungin
								+ Sorbitol
		Candida albicans ATCC 90028	312.5 µg/mL	2,500 µg/mL	0.016 µg/mL		0.125 µg/mL
		Candida dubliniensis CBS 7987	312.5 µg/mL	625 µg/mL	0.016 µg/mL		0.125 µg/mL
		Candida tropicalis ATCC 13803	625 µg/mL	2,500 µg/mL	0.016 µg/mL		0.125 µg/mL
		Candida parapsilosis ATCC 22019	312.5 µg/mL	1,250 µg/mL	0.016 µg/mL		0.125 µg/mL
		Candida glabrata ATCC 2001	625 µg/mL	625 µg/mL	0.016 µg/mL		0.125 µg/mL
				Minimal Inhibitory Concentration
		Strains	E. uniflora extract		Fluconazole	FICI*	Effect
			[µg/mL]		[µg/mL]
		Candida albicans ATCC90028	312.5		1.0	0.50	Synergistic [4x]
		Candida dubliniensis CBS7987	625		2.0	0.75	No interaction
		Candida tropicalis ATCC13803	1.25		4.0	0.50	Synergistic [4x]
		Candida parapsilosis ATCC22019	625		1.0	0.63	No interaction
		Candida glabrata ATCC2001	1.25		8.0	0.50	Synergistic [4x]
				Minimal Inhibitory Concentration
		Strains	E. uniflora Extract		Micafungin	FICI*	Effect
			[µg/mL]		[µg/mL]
		Candida albicans ATCC 90028	312.5		0.25	0.50	Synergistic [4x]
		Candida dubliniensis CBS 7987	625		1.0	1.0	No interaction
		Candida tropicalis ATCC 13803	1.25		0.25	0.5	Synergistic [4x]
		Candida parapsilosis ATCC 22019	625		0.50	0.38	Synergistic [4x]
		Candida glabrata ATCC 2001	1.25		0.13	0.50	Synergistic [4x]
				Minimal Inhibitory Concentration
		Strains	E. uniflora Extract		Amphotericin B	FICI*	Effect
			[µg/mL]		[µg/mL]
		Candida albicans ATCC 90028	312.5		1.0	1.0	No interaction
		Candida dubliniensis CBS 7987	625.0		1.0	0.8	No interaction
		Candida tropicalis ATCC 13803	1.25		1.0	0.75	No interaction
		Candida parapsilosis ATCC 22019	625.0		0.5	0.76	No interaction
		Candida glabrata ATCC 2001	1.25		1.0	0.75	No interaction
				Minimal Inhibitory Concentration
		Strains	E. uniflora Extract	Gallic Acid	FICI*	Effect
			[µg/mL]	[µg/mL]
		Candida albicans ATCC 90028	312.5	1.25	2.0	No interaction
		Candida dubliniensis CBS 7987	625	312.5	0.8	No interaction
		Candida tropicalis ATCC 13803	1.25	312.5	2.0	No interaction
		Candida parapsilosis ATCC 22019	625	156.25	3.0	No interaction
		Candida glabrata ATCC 2001	1.25	78.12	5.0	No interaction
